# Supplementary material for: Nicotine delivery and relief of craving after consumption of European JUUL e-cigarettes prior and after pod modification
Source: Sci Rep. 2021 Jun 8;11:12078. doi: 10.1038/s41598-021-91593-6 (PMC8187405; doi:10.1038/s41598-021-91593-6)
Supplement: Supplementary file 1 — Supplementary Information 1. [file 41598_2021_91593_MOESM1_ESM.xlsx]

## Sheet: Key
Online Supplementary Material: Shared data
Nicotine delivery and relief of craving after consumption of European JUUL e-cigarettes prior and after product modification
Nadja Mallock1,2# & Andrea Rabenstein3#, Solveig Gernun3, Peter Laux1, Christoph Hutzler1, Susanne Karch³, Gabrielle Koller³, Frank Henkler-Stephani1, Maria Kristina Parr², Oliver Pogarell³, Andreas Luch1,2 & Tobias Rüther3
1German Federal Institute for Risk Assessment (BfR), Department of Chemical and Product Safety, Berlin, Germany
2Institute of Pharmacy, Department of Biology, Chemistry, Pharmacy, Freie Universität Berlin, Berlin, Germany
3Department of Psychiatry, Ludwig-Maximilians-Universität (LMU), Munich, Germany
# Authors contributed equally
*corresponding author: Nadja.Mallock@bfr.bund.de
KEY
Participant IDs:
TZ	tobacco cigarette
EZ	new/modified JUUL
ALT	old/initial JUUL
WDH	Repetition of measurements
Participants with more than one ID
ALT_001	EZ_002
ALT_002	EZ_005
ALT_003	EZ_008	WDH_003
ALT_004	EZ_004
ALT_005	EZ_001
ALT_006	EZ_003
ALT_007	EZ_007
ALT_009	EZ_0012
ALT_010	EZ_014	WDH_004
	EZ_006	WDH_001
	EZ_013	WDH_002
Codes
99	not applicable
-100	not completed
N/A	Not assessed

## Sheet: Participant characteristics
ID	Alter	Geschlecht_99keineAngabe_1männlich_2weiblich	Pod_Vor_g	Pod_Nach_g	E_7AnwievielendieserTagehabenSiegeraucht	E_8AneinemTagandemSierauchenwievieleZigarettenrauchenSieda	E_13AnwievielendieserTagehabenSiegedampft	E_15FallsmessbarwievielePodsLiquidsdampfenSietäglich_Stück
TZ_001	24	1	99	99	20	5	99	99
TZ_002	30	2	99	99	30	8	99	99
TZ_003	25	1	99	99	30	11	99	99
TZ_004	29	1	99	99	25	5	99	99
EZ_001	50	2	2.5121	2.4809	99	99	30	1
TZ_005	30	1	99	99	30	20	99	99
TZ_006	24	1	99	99	30	13	99	99
TZ_007	26	1	99	99	26	8	99	99
EZ_002	26	1	2.4362	2.4036	99	99	30	0.5
TZ_008	40	2	99	99	30	5	99	99
TZ_009	30	1	99	99	28	6	99	99
TZ_010	36	2	99	99	30	25	99	99
TZ_011	25	1	99	99	29	10	99	99
TZ_012	25	1	99	99	15	4	99	99
TZ_013	26	2	99	99	27	10	99	99
TZ_014	24	1	99	99	25	5	99	99
TZ_015	28	1	99	99	28	3	99	99
EZ_003	49	2	2.4967	2.468	99	99	30	1.5
EZ_004	50	1	2.5098	2.4685	99	99	30	1.5
EZ_005	40	1	2.45	2.4095	99	99	30	1
EZ_006	20	2	2.5007	2.4718	99	99	25	0.25
EZ_007	25	2	2.4473	2.4105	99	99	25	0.25
EZ_008	22	2	2.5032	2.4703	99	99	25	-100
EZ_009	24	2	2.476	2.4438	99	99	17	-100
EZ_010	31	1	2.4499	2.4261	99	99	30	0.25
EZ_011	20	2	2.5085	2.4884	99	99	30	-100
EZ_012	30	1	2.4921	2.4615	99	99	30	0.8
EZ_013	57	2	2.4805	2.459	99	99	30	-100
EZ_014	30	1	2.4444	2.4084	99	99	25	1
EZ_015	27	2	2.4643	2.4391	99	99	30	-100
ALT_001	26	1	2.5903	2.5458	99	99	99	0.5
ALT_002	40	1	2.5676	2.5316	99	99	99	1
ALT_003	22	2	2.4908	2.448	99	99	99	99
ALT_004	50	1	2.4506	2.418	99	99	99	1.5
ALT_005	50	2	2.4907	2.4627	99	99	99	1
ALT_006	49	2	2.4835	2.4544	99	99	99	1.5
ALT_007	25	2	2.4735	2.4413	99	99	99	0.25
ALT_008	33	1	2.4874	2.4735	99	99	30	-100
ALT_009	30	1	2.4743	2.4362	99	99	99	0.8
ALT_010	30	1	2.5052	2.4754	99	99	99	1
ALT_011	42	2	2.5137	2.5048	99	99	30	-100
WDH_001	20	2	2.4621	2.4243	99	99	99	99
WDH_002	57	2	2.487	2.4696	99	99	99	99
WDH_003	22	2	2.5069	2.4732	99	99	99	99
WDH_004	30	1	2.4929	2.4469	99	99	99	99

## Sheet: QSU-G
ID	QSU_G_vor_1	QSU_G_vor_2	QSU_G_vor_3	QSU_G_vor_4	QSU_G_vor_5	QSU_G_vor_6	QSU_G_vor_7	QSU_G_vor_8	QSU_G_vor_9	QSU_G_vor_10	QSU_G_vor_11	QSU_G_vor_12	QSU_G_vor_13	QSU_G_vor_14	QSU_G_vor_15	QSU_G_vor_16	QSU_G_vor_17	QSU_G_vor_18	QSU_G_vor_19	QSU_G_vor_20	QSU_G_vor_21	QSU_G_vor_22	QSU_G_vor_23	QSU_G_vor_24	QSU_G_vor_25	QSU_G_vor_26	QSU_G_vor_27	QSU_G_vor_28	QSU_G_vor_29	QSU_G_vor_30	QSU_G_vor_31	QSU_G_vor_32	QSU_G_nach_1	QSU_G_nach_2	QSU_G_nach_3	QSU_G_nach_4	QSU_G_nach_5	QSU_G_nach_6	QSU_G_nach_7	QSU_G_nach_8	QSU_G_nach_9	QSU_G_nach_10	QSU_G_nach_11	QSU_G_nach_12	QSU_G_nach_13	QSU_G_nach_14	QSU_G_nach_15	QSU_G_nach_16	QSU_G_nach_17
TZ_001	3	3	3	3	4	4	3	2	5	6	5	3	2	2	3	5	4	2	2	4	4	5	4	2	5	1	4	6	4	1	2	3	4	3	4	2	3	5	2	3	5	5	5	2	3	2	4	4	3
TZ_002	5	4	4	5	6	7	5	4	6	7	7	5	3	4	5	7	7	3	4	4	6	6	5	4	6	3	6	7	3	1	3	6	4	3	2	4	4	5	4	5	5	7	6	4	2	2	4	7	6
TZ_003	6	4	3	5	7	6	2	4	3	6	7	4	1	1	6	5	6	1	1	1	6	6	5	4	6	2	6	7	3	1	3	5	5	2	4	5	6	6	2	4	7	5	7	3	5	2	5	6	5
TZ_004	2	1	2	6	3	5	3	2	3	5	3	4	1	1	1	3	1	1	1	1	5	4	1	1	5	1	3	5	2	1	1	5	2	1	1	2	2	1	1	2	2	3	2	1	1	1	1	2	1
EZ_001	2	1	1	1	6	3	1	4	4	6	4	2	1	2	2	2	2	1	2	2	2	4	2	2	5	2	2	6	2	1	1	2	1	2	1	2	6	6	1	2	5	6	5	2	1	2	1	5	4
TZ_005	6	4	5	6	5	6	5	6	6	5	6	6	3	5	5	5	6	2	5	5	6	7	5	4	6	3	6	7	5	1	5	6	3	4	3	3	4	2	3	2	5	5	4	2	2	2	4	3	3
TZ_006	4	2	2	2	6	4	4	4	5	6	4	5	1	1	3	3	3	1	1	2	3	5	2	2	4	2	3	7	2	1	1	3	4	3	2	2	5	4	2	3	2	5	6	3	1	1	3	4	5
TZ_007	4	3	1	3	4	3	4	5	4	3	5	4	3	1	3	5	2	2	2	2	4	4	2	1	4	3	3	6	2	2	2	2	2	2	2	6	3	5	3	4	3	3	4	3	4	3	3	4	2
EZ_002	2	3	1	2	5	4	2	1	5	5	3	6	1	2	4	5	2	1	1	2	2	4	2	1	5	5	3	6	2	1	1	3	5	2	1	4	5	4	2	2	5	6	6	5	1	2	4	6	5
TZ_008	-100	-100	-100	-100	-100	-100	-100	-100	-100	-100	-100	-100	-100	-100	-100	-100	-100	-100	-100	-100	-100	-100	-100	-100	-100	-100	-100	-100	-100	-100	-100	-100	-100	-100	-100	-100	-100	-100	-100	-100	-100	-100	-100	-100	-100	-100	-100	-100	-100
TZ_009	4	4	3	3	6	5	3	3	7	6	4	6	2	3	5	5	4	1	2	2	3	5	3	3	6	4	5	5	4	2	1	3	4	3	4	4	5	5	4	5	6	6	4	5	4	3	5	5	5
TZ_010	4	1	1	7	7	7	5	1	7	7	7	5	1	1	6	7	7	3	1	3	7	7	2	1	7	6	6	7	1	1	1	3	5	1	1	3	5	7	5	5	2	5	5	1	1	1	5	3	7
TZ_011	5	5	4	2	4	4	6	2	6	5	6	5	2	3	4	5	3	1	4	2	6	6	3	4	4	3	5	5	5	2	2	4	3	3	3	2	3	2	4	5	2	2	3	2	1	2	3	3	3
TZ_012	1	4	1	2	4	3	4	3	2	6	2	5	2	2	2	2	1	2	2	2	2	2	2	2	3	2	3	5	2	1	1	2	3	3	1	2	2	3	2	2	2	6	3	2	2	2	1	2	2
TZ_013	5	5	3	3	5	5	4	5	6	3	4	6	2	4	4	5	5	1	1	3	4	5	2	3	5	2	4	6	2	2	2	5	4	3	2	3	4	5	3	5	4	4	5	4	1	2	2	3	3
TZ_014	2	1	1	2	3	4	1	4	5	3	5	1	1	1	1	5	2	1	1	2	6	4	2	1	1	1	4	6	1	1	1	6	2	1	1	1	2	3	1	2	4	3	6	1	1	1	1	3	1
TZ_015	3	2	2	3	4	5	4	3	3	4	5	5	2	4	6	3	3	3	5	5	4	4	2	1	4	1	4	6	4	1	2	2	3	3	3	2	2	1	2	6	2	4	2	4	1	3	2	6	1
EZ_003	7	5	5	6	7	7	5	6	7	7	6	5	5	5	6	7	6	5	5	6	7	7	5	4	7	6	6	6	5	5	4	4	6	4	5	6	7	7	6	5	7	7	7	3	5	5	4	7	7
EZ_004	5	5	2	1	4	4	1	4	4	5	5	2	1	1	1	2	7	1	1	1	7	5	1	1	2	2	2	5	1	1	1	3	1	1	1	1	2	1	1	7	1	1	1	1	1	1	1	1	7
EZ_005	5	2	1	6	6	6	1	4	5	6	6	5	1	5	4	6	6	1	2	6	7	7	6	4	6	3	6	6	2	3	4	6	4	2	4	2	5	4	2	4	5	5	5	5	2	4	2	4	4
EZ_006	5	5	4	6	6	7	5	7	7	6	6	5	5	6	6	6	6	4	5	6	7	7	6	6	6	6	7	7	6	4	4	6	4	4	3	4	5	4	2	5	6	5	7	6	2	5	5	6	5
EZ_007	4	4	3	2	5	2	1	5	4	3	5	1	1	2	2	3	3	1	1	1	3	6	2	1	4	7	4	4	2	1	1	4	3	3	2	2	3	6	2	2	3	3	4	1	2	2	3	2	1
EZ_008	2	2	2	2	1	6	3	5	2	4	6	5	1	2	2	2	2	1	2	2	3	3	2	1	2	2	2	2	2	1	2	2	3	5	2	3	3	4	5	5	3	5	5	5	3	2	2	5	4
EZ_009	1	1	1	1	1	1	1	1	1	1	1	1	1	1	1	1	1	1	1	1	1	4	1	1	1	1	1	2	1	1	1	1	2	1	1	5	4	5	1	6	5	1	3	2	1	1	1	5	6
EZ_010	5	5	5	6	7	6	2	4	6	6	6	2	2	1	4	5	2	1	3	3	5	7	4	2	5	6	6	2	1	1	2	6	4	2	2	2	5	5	1	2	6	5	2	2	2	2	2	3	6
EZ_011	3	4	2	7	7	7	3	5	4	7	7	3	2	1	4	7	7	2	2	5	7	7	6	1	7	5	7	7	2	2	4	7	3	2	3	5	6	4	2	3	3	7	7	2	4	3	4	6	4
EZ_012	-100	-100	-100	-100	-100	-100	-100	-100	-100	-100	-100	-100	-100	-100	-100	-100	-100	-100	-100	-100	-100	-100	-100	-100	-100	-100	-100	-100	-100	-100	-100	-100	6	3	4	6	7	7	4	5	7	7	7	4	4	2	3	7	7
EZ_013	4	1	2	2	6	6	2	2	6	7	6	4	2	4	2	4	6	1	2	4	7	6	4	2	6	6	2	6	6	6	4	6	2	1	2	1	4	3	1	2	4	7	3	2	2	2	2	4	4
EZ_014	2	2	1	2	3	2	2	3	1	2	5	5	1	6	5	3	1	1	1	1	4	4	3	1	4	3	5	3	2	1	1	2	3	3	1	2	4	3	2	3	1	2	4	6	1	5	5	4	2
EZ_015	3	3	5	7	7	7	4	7	7	7	7	4	7	4	5	7	7	3	4	4	7	7	3	3	7	7	7	7	4	4	4	7	6	4	6	7	7	7	6	7	7	7	7	2	7	6	6	7	7
ALT_001	3	2	1	3	4	5	1	3	5	6	5	5	1	2	3	5	2	1	1	1	4	4	2	1	4	3	3	6	2	1	1	4	4	4	2	5	5	5	2	5	5	6	6	5	1	3	4	5	5
ALT_002	5	5	2	4	5	6	4	5	5	2	6	5	1	5	4	5	5	2	3	4	5	5	5	5	5	5	5	5	5	2	2	3	4	4	3	3	5	5	1	3	5	3	5	4	2	3	4	5	3
ALT_003	3	4	1	1	3	2	1	5	2	4	4	4	1	2	2	2	2	1	2	2	3	3	2	2	2	2	2	2	2	2	2	2	3	4	2	2	2	3	5	3	3	4	5	5	2	3	5	5	4
ALT_004	2	2	1	1	4	1	1	7	3	1	4	1	1	1	2	2	2	1	1	1	6	5	1	1	4	7	4	5	1	1	1	5	1	1	1	1	1	1	1	7	1	1	6	1	1	1	1	1	1
ALT_005	1	1	1	1	6	4	1	1	6	5	6	2	1	2	2	5	4	1	1	1	5	6	2	-100	-100	-100	-100	-100	-100	-100	-100	-100	1	1	1	1	5	6	1	4	6	5	6	2	1	2	1	6	5
ALT_006	7	6	5	7	7	6	6	6	7	6	6	3	6	5	6	7	7	3	6	6	7	7	5	5	7	6	7	7	5	5	5	7	6	4	5	6	7	7	5	6	7	7	7	4	5	5	5	7	7
ALT_007	2	2	2	2	4	3	2	2	4	2	5	4	2	5	4	2	2	1	2	3	5	5	2	2	3	4	3	5	3	1	1	2	2	2	3	2	3	2	2	6	3	4	3	2	2	2	2	3	2
ALT_008	3	1	3	6	4	5	1	7	1	5	6	7	3	1	2	3	5	1	2	2	5	6	2	3	3	1	5	7	1	1	2	6	4	1	3	2	7	4	1	1	4	5	5	1	3	1	3	5	6
ALT_009	6	3	3	3	7	6	3	5	7	7	7	4	4	2	4	7	7	1	1	4	7	7	4	2	7	6	6	6	2	2	2	6	5	5	5	6	7	7	2	6	7	7	7	5	4	2	4	7	7
ALT_010	4	3	1	2	2	3	2	4	2	2	5	6	1	6	4	3	2	1	1	1	4	4	2	3	4	2	4	5	5	1	1	3	3	4	1	2	4	5	4	5	2	2	5	6	1	6	5	4	2
ALT_011	-100	-100	-100	-100	-100	-100	-100	-100	-100	-100	-100	-100	-100	-100	-100	-100	-100	-100	-100	-100	-100	-100	-100	-100	-100	-100	-100	-100	-100	-100	-100	-100	3	4	1	1	4	2	3	2	1	5	2	6	1	1	4	2	2
WDH_001	5	5	4	6	6	7	5	7	7	6	6	5	5	6	6	6	6	4	5	6	7	7	6	6	6	6	7	7	6	4	4	6	4	4	3	4	5	4	2	5	6	5	7	6	2	5	5	6	5
WDH_002	4	1	2	2	6	6	2	2	6	7	6	4	2	4	2	4	6	1	2	4	7	6	4	2	6	6	2	6	6	6	4	6	2	1	2	1	4	3	1	2	4	7	3	2	2	2	2	4	4
WDH_003	2	2	2	2	1	6	3	5	2	4	6	5	1	2	2	2	2	1	2	2	3	3	2	1	2	2	2	2	2	1	2	2	3	5	2	3	3	4	5	5	3	5	5	5	3	2	2	5	4
WDH_004	2	2	1	2	3	3	2	3	1	2	5	5	1	6	5	3	1	1	1	1	4	4	3	1	4	3	5	3	2	1	1	2	3	3	1	2	4	3	2	3	1	2	4	6	1	5	5	4	2
[truncated: 19 more columns]

## Sheet: FTND
ID	FTND_R_1WieschnellnachdemAufwachenrauchenSieIhreersteZigarette_1	FTND_R_2FindenSieesschwierigaufdasRauchenzuverzichtenwennesverbo	FTND_R_3AufwelcheZigarettefälltesIhnenbesondersschwerzuverzicht	FTND_R_4WievieleZigarettenrauchenSieamTag_1010_21120_32130_431un	FTND_R_5RauchenSiestärkerindenerstenStundennachdemAufstehenalsw	FTND_R_6RauchenSieauchwennSiesokranksinddassSieimBettliegenmüss	FTND_R_7Gesamtergebnis	FTND_E_1WieschnellnachdemAufwachendampfenSiezumerstenMal_1innerh	FTND_E_2FindenSieesschwierigaufdasDampfenzuverzichtenwennesverbo	FTND_E_3WannfälltesIhnenbesondersschweraufdasDampfenzuverzichte	FTND_E_4WievielePodsdampfenSieamTag_1005_2051_3115_415undmehr	FTND_E_5DampfenSiestärkerindenerstenStundennachdemAufstehenalsw	FTND_E_6DampfenSieauchwennSiesokranksinddassSieimBettliegenmüss	FTND_E_7Gesamtergebnis
TZ_001	4	2	2	1	2	1	1	99	99	99	99	99	99	99
TZ_002	3	2	1	1	2	2	2	99	99	99	99	99	99	99
TZ_003	4	1	1	2	1	2	4	99	99	99	99	99	99	99
TZ_004	4	2	2	1	2	2	0	99	99	99	99	99	99	99
EZ_001	99	99	99	99	99	99	99	4	2	2	3	2	2	2
TZ_005	3	2	1	3	2	2	4	99	99	99	99	99	99	99
TZ_006	4	2	2	2	2	2	1	99	99	99	99	99	99	99
TZ_007	4	2	2	1	2	2	0	99	99	99	99	99	99	99
EZ_002	99	99	99	99	99	99	99	4	2	2	1	2	2	0
TZ_008	4	2	2	1	2	2	0	99	99	99	99	99	99	99
TZ_009	4	2	2	1	2	2	0	99	99	99	99	99	99	99
TZ_010	1	1	2	2	1	1	7	99	99	99	99	99	99	99
TZ_011	4	2	2	1	2	2	0	99	99	99	99	99	99	99
TZ_012	4	2	2	1	2	2	0	99	99	99	99	99	99	99
TZ_013	3	2	2	1	2	2	1	99	99	99	99	99	99	99
TZ_014	4	2	2	1	2	2	0	99	99	99	99	99	99	99
TZ_015	4	2	1	1	2	2	1	99	99	99	99	99	99	99
EZ_003	99	99	99	99	99	99	99	2	1	2	4	1	1	8
EZ_004	99	99	99	99	99	99	99	2	2	2	4	2	2	5
EZ_005	99	99	99	99	99	99	99	3	2	1	2	1	1	5
EZ_006	99	99	99	99	99	99	99	2	1	2	1	2	2	3
EZ_007	99	99	99	99	99	99	99	4	2	2	1	2	2	0
EZ_008	99	99	99	99	99	99	99	4	2	1	2	2	2	2
EZ_009	99	99	99	99	99	99	99	4	2	2	2	2	2	1
EZ_010	99	99	99	99	99	99	99	4	2	1	1	1	2	2
EZ_011	99	99	99	99	99	99	99	2	1	2	4	2	1	7
EZ_012	99	99	99	99	99	99	99	2	1	1	4	2	1	8
EZ_013	99	99	99	99	99	99	99	4	2	1	2	2	2	2
EZ_014	99	99	99	99	99	99	99	4	2	2	4	2	2	3
EZ_015	99	99	99	99	99	99	99	2	1	1	4	1	2	8
ALT_001	99	99	99	99	99	99	99	4	2	2	1	2	2	0
ALT_002	99	99	99	99	99	99	99	3	2	1	2	1	1	5
ALT_003	99	99	99	99	99	99	99	4	2	-100	-100	2	2	2
ALT_004	99	99	99	99	99	99	99	2	2	2	4	2	2	5
ALT_005	99	99	99	99	99	99	99	4	2	2	3	2	2	2
ALT_006	99	99	99	99	99	99	99	2	1	2	4	1	1	8
ALT_007	99	99	99	99	99	99	99	4	2	2	1	2	2	0
ALT_008	99	99	99	99	99	99	99	3	2	2	3	1	1	5
ALT_009	99	99	99	99	99	99	99	2	1	1	4	2	1	8
ALT_010	99	99	99	99	99	99	99	4	2	2	4	2	2	3
ALT_011	-100	-100	-100	-100	-100	-100	-100	-100	-100	-100	-100	-100	-100	-100
WDH_001	99	99	99	99	99	99	99	99	99	99	99	99	99	99
WDH_002	99	99	99	99	99	99	99	99	99	99	99	99	99	99
WDH_003	99	99	99	99	99	99	99	99	99	99	99	99	99	99
WDH_004	99	99	99	99	99	99	99	99	99	99	99	99	99	99

## Sheet: Side effects
ID	ENK_1Benommenheit_0keineAusprägung_10stärksteAusprägung	ENK_2Mundirritation_0keineAusprägung_10stärksteAusprägung	ENK_3Rachenirritation_1keineAusprägung_10stärksteAusprägung	ENK_4Schwindel_0keineAuspärgung_10stärksteAusprägung	ENK_5Speichelbildung_0keineAusprägung_10stärksteAusprägung	ENK_6KalteHändeFüße_0keineAusprägung_10stärksteAusprägung	ENK_7Herzpochen_0keineAusprägung_10stärksteAusprägung	ENK_8Kopfschmerzen_0keineAusprägung_10stärksteAusprägung	ENK_9Schweißbildung_0keineAusprägung_10stärksteAusprägung	ENK_10Übelkeit_0keineAusprägung_10stärksteAusprägung	ENK_11GefühldesErbrechens_0keineAusprägung_10stärksteAuspärg
TZ_001	3	1	1	2	4	7	0	0	0	0	0
TZ_002	7	2	4	5	0	4	6	0	0	0	0
TZ_003	8	3	9	8	2	5	10	0	2	1	0
TZ_004	0	1	4	0	5	6	1	0	2	0	0
EZ_001	1	0	0	1	0	2	0	0	0	0	0
TZ_005	7	3	0	8	8	9	6	0	0	0	0
TZ_006	3	2	3	2	5	6	5	0	1	1	0
TZ_007	3	5	5	0	0	3	1	0	0	0	0
EZ_002	3	0	0	1	0	0	2	0	0	0	0
TZ_008	0	5	8	0	0	5	0	0	0	0	0
TZ_009	2	1	2	2	2	2	3	0	0	0	0
TZ_010	0	0	0	0	0	0	0	0	0	0	0
TZ_011	3	2	2	2	3	0	2	0	0	0	0
TZ_012	2	0	2	3	0	0	0	1	0	0	0
TZ_013	3	5	4	4	5	5	4	4	4	2	0
TZ_014	2	0	1	0	6	9	1	0	0	0	0
TZ_015	5	7	8	5	6	0	5	1	2	1	1
EZ_003	2	2	1	1	5	8	2	1	1	1	1
EZ_004	0	10	1	6	4	0	0	6	0	0	0
EZ_005	2	3	2	5	3	2	6	0	2	0	0
EZ_006	1	0	0	5	6	8	0	0	0	2	0
EZ_007	7	2	2	6	7	7	0	0	0	0	0
EZ_008	-100	3	4	1	6	5	4	0	0	3	0
EZ_009	6	3	8	6	2	0	6	8	2	6	0
EZ_010	3	2	4	1	1	9	2	0	1	3	1
EZ_011	0	0	0	0	5	0	0	1	0	0	0
EZ_012	4	2	2	2	2	0	0	0	0	0	0
EZ_013	6	0	2	2	0	2	3	2	0	0	0
EZ_014	2	0	3	3	0	5	6	2	1	0	0
EZ_015	1	1	0	0	0	0	0	0	0	0	0
ALT_001	2	0	0	0	0	0	2	0	0	0	0
ALT_002	3	6	6	3	2	1	2	0	6	1	2
ALT_003	5	6	7	3	6	0	2	1	0	4	1
ALT_004	4	10	7	1	1	0	0	1	1	0	0
ALT_005	0	0	0	0	0	0	0	0	0	0	0
ALT_006	2	2	3	2	2	5	1	1	1	1	1
ALT_007	3	6	0	3	7	0	0	0	0	0	0
ALT_008	1	0	0	0	2	0	0	0	3	0	0
ALT_009	0	1	1	0	0	0	0	0	0	0	0
ALT_010	1	0	0	5	2	0	1	4	2	0	0
ALT_011	3	6	9	3	1	0	2	1	0	0	1
WDH_001	7	0	1	6	6	5	1	0	4	1	0
WDH_002	3	3	2	1	5	2	2	3	1	1	0
WDH_003	3	9	9	2	9	0	3	0	0	2	0
WDH_004	3	1	0	4	0	6	5	1	5	0	0

## Sheet: Plasmaconcentrations
Plasma concentration ng/mL	Nicotine									Cotinine									Hydroxycotinine
Minute	0	1	2	4	6	8	10	12	30	0	1	2	4	6	8	10	12	30	0	1	2	4	6	8	10	12	30
ALT-001	0.418	4.302	10.193	8.899	8.926	5.851	4.759	4.365	2.842	73.373	76.629	73.264	77.322	80.707	77.772	77.993	77.123	79.631	43.467	44.933	45.248	48.012	50.784	48.522	48.236	46.18	45.668
ALT-002	1.503	4.07	8.629	11.679	10.943	8.874	N/A	5.855	3.549	254.14	240.672	240.874	239.317	237.568	244.15	N/A	244.776	230.819	111.401	109.304	110.143	106.127	101.439	107.894	N/A	102.974	99.637
ALT-003	0.231	0.408	0.986	3.032	2.74	2.91	2.502	2.769	1.746	86.226	115.029	118.069	114.603	118.992	115.49	115.463	116.95	115.394	84.922	117.891	114.707	120.302	108.719	110.496	112.402	109.46	110.151
ALT-004	5.242	6.943	8.824	11.017	11.93	10.84	9.831	10.449	8.644	267.767	348.126	349.509	333.515	351.858	349.532	352.989	356.936	356.461	73.345	101.775	95.048	99.607	99.159	96.766	102.838	100.882	101.943
ALT-005	0.417	4.222	9.649	9.527	7.938	5.575	5.106	N/A	2.989	83.361	91.917	93.23	95.151	96.043	94.77	95.98	N/A	93.475	17.742	18.832	19.303	19.134	19.187	19.596	20.057	N/A	17.721
ALT-006	1.725	2.094	3.744	5.655	4.933	5.19	N/A	5.4	3.851	257.994	271.531	275.418	271.475	269.919	262.982	N/A	283.338	279.247	65.025	67.804	75.199	74.482	70.438	68.947	N/A	74.2	72.557
ALT-007	0	1.633	6.45	9.104	8.31	5.941	5.407	4.426	2.412	24.181	26.313	23.476	23.831	28.138	28.776	28.111	27.948	28.241	6.547	7.168	6.129	6.541	7.374	7.417	6.948	7.291	6.625
ALT-008	1.124	1.423	3.163	4.126	3.799	3.976	3.46	3.495	N/A	183.883	182.739	200.856	195.203	192.322	196.398	211.43	231.423	N/A	79.928	73.67	84.984	83.416	85.343	91.637	89.43	99.778	N/A
ALT-009	10.184	17.58	24.711	22.454	20.383	17.575	16.129	15.801	12.562	272.915	293.889	295.853	301.084	295.765	296.145	302.513	303.316	311.306	128.759	134.579	136.796	151.391	141.799	151.248	148.763	142.637	142.916
ALT-010	0	8.967	9.894	5.879	5.302	4.737	4.143	N/A	1.977	14.436	14.47	13.831	14.264	15.297	16.135	16.216	N/A	17.559	7.308	6.766	6.848	6.983	7.062	7.066	7.218	N/A	7.113
ALT-011	1.221	2.006	3.041	4.586	4.276	3.35	N/A	N/A	2.115	268.836	288.893	296.65	299.564	302.116	302.987	N/A	N/A	306.573	71.2	77.59	74.639	74.879	78.119	74.765	N/A	N/A	77.052
EZ-001	0.691	0.883	2.635	4.641	4.962	5.032	N/A	3.792	2.431	87.248	101.59	113.224	106.803	101.66	112.736	N/A	102.368	98.178	23.778	26.82	32.459	28.676	29.47	28.836	N/A	28.437	28.023
EZ-002	0.145	0.23	1.438	4.375	5.222	6.545	4.5	N/A	1.669	40.988	34.543	34.419	34.742	33.923	36.226	37.082	N/A	36.283	17.044	13.543	13.843	14.257	13.127	14.741	13.87	N/A	14.303
EZ-003	1.153	2.093	3.308	5.816	5.729	4.319	3.833	3.34	2.394	194.357	199.974	204.355	201.845	210.609	206.353	209.481	208.064	217.746	45.157	48.487	49.088	48.84	51.313	49.052	47.815	48.86	47.514
EZ-004	4.376	4.652	8.073	12.335	14.198	12.417	10.596	9.669	7.017	176.628	197.055	188.148	196.721	196.539	198.996	198.645	205.454	208.481	63.802	68.944	66.064	70.814	69.418	69.642	71.518	74.928	71.73
EZ-005	2.465	8.124	11.504	12.8	15.394	11.889	N/A	N/A	7.962	257.718	279.402	289.7	300.058	303.819	302.422	N/A	N/A	443.599	94.265	103.366	108.851	108.732	111.245	110.973	N/A	N/A	166.572
EZ-006	0.867	1.14	3.885	N/A	N/A	N/A	4.202	4.129	3.383	165.557	179.576	164.445	N/A	N/A	N/A	172.785	176.681	161.985	91.023	101.8	92.805	N/A	N/A	N/A	99.193	98.274	92.227
EZ-007	0.008	0.138	5.372	6.026	6.977	5.308	N/A	N/A	1.924	0	0	0	0	0	0	N/A	N/A	0.523	0	0	0	0	0	0	N/A	N/A	0
EZ-008	0.288	1.632	4.488	4.245	N/A	N/A	2.272	3.187	1.6	89.137	89.666	88.874	92.172	N/A	N/A	93.986	96.796	90.109	82.631	87.25	86.009	85.201	N/A	N/A	86.724	87.291	82.846
EZ-009	0.383	1.51	2.717	5.045	6.854	4.59	N/A	N/A	N/A	61.076	79.973	79.138	80.7	102.862	78.544	N/A	N/A	N/A	23.77	30.72	31.428	30.361	39.806	30.21	N/A	N/A	N/A
EZ-010	0.081	0.261	1.625	2.639	2.872	N/A	1.764	1.584	1.043	4.282	4.353	4.641	4.618	4.197	N/A	5.201	4.824	5.222	0	0	0	0	0	N/A	0	0	0
EZ-011	0.356	0.943		2.982		N/A	N/A	N/A	N/A	66.048	72.071		68.452	N/A	N/A	N/A	N/A	N/A	18.039	20.167	N/A	18.905	N/A	N/A	N/A	N/A	N/A
EZ-012	4.529	16.354	N/A	N/A	N/A	N/A	N/A	N/A	N/A	278.296	299.016	N/A	N/A	N/A	N/A	N/A	N/A	N/A	107.958	119.785	N/A	N/A	N/A	N/A	N/A	N/A	N/A
EZ-013	4.254	2.234	9.72	N/A	N/A	N/A	N/A	N/A	3.755	115.469	104.729	118.586	N/A	N/A	N/A	N/A	N/A	122.51	48.576	43.917	48.376	N/A	N/A	N/A	N/A	N/A	50.807
EZ-014	0.016	N/A	N/A	N/A	N/A	2.853	3.554	2.94	1.817	5.589	N/A	N/A	N/A	N/A	6.267	7.892	6.625	221.165	2.356	N/A	N/A	N/A	N/A	2.76	3.327	2.619	102.748
EZ-015	0.544	1.368	4.369	3.613	3.27	N/A	N/A	N/A	2.256	152.112	201.412	210.023	207.381	211.176	N/A	N/A	N/A	N/A	70.722	91.042	93.604	95.948	96.365	N/A	N/A	N/A	N/A
TZ-001	0.181	0.293	1.125	3.529	6.353	7.364	6.384	7.358	7.762	16.147	21.507	22.15	21.165	22.12	25.572	24.281	28.821	36.45	22.549	30.801	30.463	28.533	30.744	30.544	29.511	32.755	35.662
TZ-002	0.83	7.254	21.93	28.872	37.428	20.51	16.587	17.647	9.423	138.816	149.831	167.539	150.281	153.231	152.232	157.818	158.897	151.339	53.871	49.181	58.136	50.859	51.175	53.978	51.387	53.841	47.573
TZ-003	0.51	1.203	3.82	7.521	9.799	N/A	N/A	9.863	11.443	109.911	113.641	114.638	111.33	119.73	N/A	N/A	119.56	139.24	50.127	51.526	50.728	48.416	54.549	N/A	N/A	52.369	55.993
TZ-004	0.474	0.664	1.086	4.358	5.306	7.561	7.215	8.114	7.259	52.531	58.769	57.985	59.374	60.899	61.6	57.011	62.779	60.248	35.181	38.855	38.767	39.763	39.012	42.378	35.977	42.826	41.154
TZ-005	2.368	2.329	7.463	13.093	19.311	N/A	N/A	11.704	8.752	203.503	198.73	198.622	196.799	198.265	N/A	N/A	201.874	207.212	91.932	88.341	88.755	88.528	91.78	N/A	N/A	93.888	93.047
TZ-006	0.274	0.384	0.834	5.377	7.045	8.157	10.327	N/A	8.807	89.053	89.853	97.926	126.964	100.195	106.156	102.68	N/A	118.77	55.698	51.093	56.217	72.201	60.34	63.772	60.557	N/A	68.226
TZ-007	5.962	5.988	5.775	7.835	9.809	11.413	12.395	11.476	9.812	406.597	422.105	407.409	431.821	421.298	414.515	440.233	439.286	427.715	194.299	196.762	187.008	195.221	197.472	197.567	192.539	204.609	215.211
TZ-008	0	0.036	0.029	0	0.051	0.083	0.119	0.113	0	0	0	0	0	0	0	0	0	0	0	0	0	0	0	0	0	0	0
TZ-009	0.053	0.446	2.287	5.561	8.59	7.94	6.529	N/A	6.005	45.683	55.514	55.411	58.53	61.278	61.163	62.883	N/A	63.782	26.328	31.3	31.091	33.049	35.087	32.166	36.606	N/A	33.063
TZ-010	5.542	10.347	14.812	21.804	25.496	24.207	26.263	25.904	14.522	100.022	115.042	120.348	125.613	121.927	122.213	126.926	128.15	133.806	29.145	34.625	34.428	38.144	36.527	35.901	36.262	35.365	37.646
TZ-011	0.2	0.561	7.766	21.515	26.643	21.274	9.727	N/A	4.523	64.712	70.037	68.126	70.631	62.82	73.686	51.079	N/A	58.968	40.36	42.465	41.477	44.021	36.419	42.957	31.034	N/A	31.96
TZ-012	0.119	0.224	0.698	3.443	6.8	10.015	10.841	9.231	5.417	46.112	53.246	51.898	53.201	55.177	54.747	55.652	54.709	58.683	28.096	31.104	31.24	30.728	33.342	33.106	33.785	32.747	32.678
TZ-013	0.323	0.896	2.375	6.93	7.816	7.657	6.447	6.373	N/A	103.039	94.683	100.548	100.992	101.068	104.503	100.88	107.242	N/A	25.284	22.733	24.178	24.335	23.371	26.413	24.297	25.335	N/A
TZ-014	0.584	0.967	3.05	10.888	17.09	17.149	N/A	N/A	11.315	57.563	74.614	79.242	83.125	82.962	83.878	N/A	N/A	91.51	9.158	11.948	12.725	12.992	13.026	13.374	N/A	N/A	14.16
TZ-015	0	0.456	7.061	18.319	29.092	18.012	15.269	14.419	3.87	88.203	99.093	101.344	100.239	104.019	104.487	106.934	116.466	96.835	24.834	29.227	30.481	30.124	30.255	31.154	30.788	33.622	26.989
WDH-001	0	1.043	6.094	11.533	9.37	6.998	4.912	4.738	4.258	14.977	17.179	16.314	16.911	17.438	17.201	17.059	16.899	22.222	8.387	8.459	9.164	9.283	8.972	8.409	8.475	8.62	8.761
WDH-002	0.882	3.304	5.25	7.761	8.229	5.654	N/A	3.673	N/A	120.639	122.083	128.02	128.222	124.029	122.38	N/A	129.745	N/A	120.639	122.083	128.02	128.222	124.029	122.38	N/A	129.745	N/A
WDH-003	1.002	2.93	4.371	4.872	5.428	4.459	3.984	3.851	2.971	193.775	202.616	196.517	194.693	201.925	187.407	195.943	190.584	189.497	99.622	109.142	103.034	100.842	106.029	100.002	98.793	95.787	92.945
WDH-004	0	1.164	6.636	11.236	9.935	6.965	5.501	4.56	3.625	1.878	2.082	1.963	1.908	2.507	3.078	3.585	3.475	6.557	0.299	0.35	0.377	0.363	0.586	0.542	0.597	0.569	0.859

## Sheet: Vaping machine experiment
TPM (mg)	Run 1	Run 2	Run 3	Run 4	Run 5
Puffs 1-2	4.01	5.57	5.16	4.32	4.36
Puffs 3-4	6.05	8.79	7.76	6.14	6.77
Puffs 5-6	6.63	10.23	7.09	7	6.48
Puffs 7-8	6.33	6.39	3.25	6.47	5.88
Puffs 9-10	5.05	4.48	3.77	5.55	4.21
Total	28.07	35.46	27.03	29.48	27.7
Liquid consumption (mg)	31.57	38.26	29.57	24.27	29.97
Initial JUUL version
TPM (mg)	Run 1	Run 2	Run 3	Run 4
Puffs 1-2	5.69	3.91	5.58	5.61
Puffs 3-4	8.44	8.23	8	8.99
Puffs 5-6	8.93	8.13	9.13	8.27
Puffs 7-8	4.22	5.62	5.87	5.75
Puffs 9-10	2.07	3.63	3.3	3.62
Total	29.35	29.52	31.88	32.24
Liquid consumption (mg)	33.81	34.45	35	36.26
